# Supplementary material for: Deciphering Clinicoradiologic Phenotype for Thymidylate Synthase Expression Status in Patients with Advanced Lung Adenocarcinoma Using a Radiomics Approach
Source: Sci Rep. 2018 Jun 12;8:8968. doi: 10.1038/s41598-018-27273-9 (PMC5997691; doi:10.1038/s41598-018-27273-9)
Supplement: Supplementary file 2 — Mat code [file 41598_2018_27273_MOESM2_ESM.txt]

function isz_features = rad_ISZ(image_nii,roi_nii,pat_num,FIG_PATH,FIGURE_PREFIX,NUM_BIN_ISZ)
% Function : rad_ISZ
%            Calculate ISZM based features
% Input : image_nii,roi_nii,pat_num,FIG_PATH,FIGURE_PREFIX,NUM_BIN_ISZ
% Output : 2 features
%          [size_zone_variability_ISZ, intensity_zone_variability_ISZ]
%          1 figure
%          [ISZ Matrix]

ISZM = rad_ISZ_build_ISZM_6(image_nii,roi_nii,pat_num,FIG_PATH,FIGURE_PREFIX,NUM_BIN_ISZ);

% Size zone variability
size_zone_variability_ISZ = rad_ISZ_size_zone_variability(ISZM);

% Intensity zone variability
intensity_zone_variability_ISZ = rad_ISZ_intensity_zone_variability(ISZM);

isz_features = [size_zone_variability_ISZ, intensity_zone_variability_ISZ];

end
