# Supplementary material for: Deciphering Clinicoradiologic Phenotype for Thymidylate Synthase Expression Status in Patients with Advanced Lung Adenocarcinoma Using a Radiomics Approach
Source: Sci Rep. 2018 Jun 12;8:8968. doi: 10.1038/s41598-018-27273-9 (PMC5997691; doi:10.1038/s41598-018-27273-9)
Supplement: Supplementary file 3 — Mat code [file 41598_2018_27273_MOESM3_ESM.txt]

function ISZM = rad_ISZ_build_ISZM_6(image_nii,roi_nii,pat_num,FIG_PATH,FIGURE_PREFIX,NUM_BIN_ISZ)
%% Build Intensity Size Zone Matrix using 6 direction DFS
% image_nii = load_nii('1_1.hdr');
% roi_nii = load_nii('l1_1.hdr');


MAX_ZONE_SIZE = 256;
ISZM = zeros(NUM_BIN_ISZ,MAX_ZONE_SIZE);
%% Binning
roi_idx = find(roi_nii.img);

image_binned = nan(size(image_nii.img));
image_binned(roi_idx) = image_nii.img(roi_idx) - min(image_nii.img(roi_idx));
rng = range(image_binned(:));
image_binned = floor(image_binned/(rng/NUM_BIN_ISZ));
image_binned(find(image_binned == max(image_binned(:)))) = NUM_BIN_ISZ - 1;
image_binned = image_binned + 1;

%% Calculate ISZ
roi_visit_map = zeros(size(roi_nii.img));


length_roi_idx = length(roi_idx);
roi_idx_idx = 1;
tic
while roi_idx_idx <= length_roi_idx
    if roi_visit_map(roi_idx(roi_idx_idx)) == 0
        roi_visit_map(roi_idx(roi_idx_idx)) = 1;
        [gray_level,zone_size,roi_visit_map] = rad_ISZ_DFS4ISZM_BUILD(roi_idx(roi_idx_idx),roi_visit_map,image_binned,roi_nii);

        if zone_size > MAX_ZONE_SIZE
            zone_size = MAX_ZONE_SIZE;
        end
        ISZM(gray_level,zone_size) = ISZM(gray_level,zone_size) + 1;
    end
    
    roi_idx_idx = roi_idx_idx + 1;
end
toc

ISZM_figure = ISZM;
ISZM_figure(find(ISZM == 0)) = nan;
figure;
plot_handler = imagesc(ISZM_figure(:,1:50)); % restricted x-axis range (1-50)
colorbar
set(plot_handler,'alphadata',~isnan(ISZM_figure(:,1:50))); % restricted x-axis range (1-50)

rez=300; %resolution (dpi) of final graphic
f=gcf; %f is the handle of the figure you want to export
figpos=getpixelposition(f); %dont need to change anything here
resolution=get(0,'ScreenPixelsPerInch'); %dont need to change anything here
set(f,'paperunits','inches','papersize',figpos(3:4)/resolution,'paperposition',[0 0 figpos(3:4)/resolution]); %dont need to change anything here
print(f,fullfile(FIG_PATH,['ISZ_',strcat(pat_num),'_',FIGURE_PREFIX,'.tif']),'-dtiff',['-r',num2str(rez)],'-opengl') %save file
close all;
end
