# Supplementary material for: Deciphering Clinicoradiologic Phenotype for Thymidylate Synthase Expression Status in Patients with Advanced Lung Adenocarcinoma Using a Radiomics Approach
Source: Sci Rep. 2018 Jun 12;8:8968. doi: 10.1038/s41598-018-27273-9 (PMC5997691; doi:10.1038/s41598-018-27273-9)
Supplement: Supplementary file 4 — Mat code [file 41598_2018_27273_MOESM4_ESM.txt]

function shape_features = rad_SHAPE_ts(roi_nii,pat_num,FIG_PATH,FIGURE_PREFIX)
% Function : rad_SHAPE
%            Calculate 3D Shape features
% Input : roi_nii,pat_num,FIG_PATH,FIGURE_PREFIX
% Output : 1 features
%          [convexity_SHAPE]
%          1 figure
%          [3D rendered ROI]

%% Surface Area
surface_area_SHAPE = 0;

% Extract Vertex & Faces
tic
figure;
FV=isosurface(roi_nii.img,0.1);
%FV=isosurface(roi.img,0.1);
p = patch(FV);
whitebg('black')
set(p, 'FaceColor', 'red', 'EdgeColor', 'none','faceAlpha',1);
daspect([1/roi_nii.hdr.dime.pixdim(2),1/roi_nii.hdr.dime.pixdim(3),1/roi_nii.hdr.dime.pixdim(4)])
view(3); 
% axis tight
camlight
lighting gouraud
hold on
grid on
xlabel('X')
ylabel('Y')
zlabel('Z')
toc

rez=300; %resolution (dpi) of final graphic
f=gcf; %f is the handle of the figure you want to export
figpos=getpixelposition(f); %dont need to change anything here
resolution=get(0,'ScreenPixelsPerInch'); %dont need to change anything here
set(f,'paperunits','inches','papersize',figpos(3:4)/resolution,'paperposition',[0 0 figpos(3:4)/resolution]); %dont need to change anything here
print(f,fullfile(FIG_PATH,['ROI_3D_volume_rendering_',strcat(pat_num),'_',FIGURE_PREFIX,'.tif']),'-dtiff',['-r',num2str(rez)],'-opengl') %save file

whitebg('white')
close all

% Caliboration with Resolution
FV.vertices(:,1) = FV.vertices(:,1)*roi_nii.hdr.dime.pixdim(2);
FV.vertices(:,2) = FV.vertices(:,2)*roi_nii.hdr.dime.pixdim(3);
FV.vertices(:,3) = FV.vertices(:,3)*roi_nii.hdr.dime.pixdim(4);

i = 1;
while i <= size(FV.faces,1)
    vertex1 = FV.vertices(FV.faces(i,1),:);
    vertex2 = FV.vertices(FV.faces(i,2),:);
    vertex3 = FV.vertices(FV.faces(i,3),:);
    
    V1 = vertex1-vertex2;
    V2 = vertex1-vertex3;
    
    area_isotriangle = 0.5*norm(cross(V1,V2));
    
    surface_area_SHAPE = surface_area_SHAPE + area_isotriangle;
    i = i + 1;
end

% Volume
unit_volume = roi_nii.hdr.dime.pixdim(2)*roi_nii.hdr.dime.pixdim(3)*roi_nii.hdr.dime.pixdim(4);
volume_SHAPE = unit_volume*length(find(roi_nii.img));

% Convexity
[roi_idx_i,roi_idx_j,roi_idx_k] = ind2sub(size(roi_nii.img),find(roi_nii.img));
[K,convex_volume] = convhull(roi_idx_i,roi_idx_j,roi_idx_k); 
convex_volume = convex_volume*unit_volume;
convexity_SHAPE = volume_SHAPE/convex_volume;


%% feature output
shape_features = [convexity_SHAPE];

end
