# Supplementary material for: Deciphering Clinicoradiologic Phenotype for Thymidylate Synthase Expression Status in Patients with Advanced Lung Adenocarcinoma Using a Radiomics Approach
Source: Sci Rep. 2018 Jun 12;8:8968. doi: 10.1038/s41598-018-27273-9 (PMC5997691; doi:10.1038/s41598-018-27273-9)
Supplement: Supplementary file 5 — Mat code [file 41598_2018_27273_MOESM5_ESM.txt]

%% Code for extracting the radiomics features not in pyradiomics
% This is a research code and the user needs to modify the code as necessary
% Our code was developed using MATLAB version R2017a

%% Reference
% [1] ntratumor heterogeneity characterized by textural features on baseline 18 F-FDG PET images predicts response to concomitant radiochemotherapy in esophageal cance (The journal of nuclear medicine)
% [2] Pulmonary Ground-Glass Nodules: Increase in Mass as an Early Indicator of Growth (Radiology)
% [3] Solitary Pulmonary Nodular Lung Adenocarcinoma: Correlation of Histopathologic Scoring and Patient Survival with Imaging Biomarkers (Radiology)

%% TS case code for required features

clear;clc;
close all;
whitebg('white');

% Patients number
pat_num = strcat(temp_pat_num)

fname_img = strcat(pat_num,'.img');
fname_roi = strcat('l',pat_num,'.img');

% Read in CT nii (NIFTI) file. 
% This line requires NIFIT toolbox ver 1.27
t1 = load_nii(fname_img);

% Read in ROI file. ROI is a binary (0/1) nii file
roi = load_nii(fname_roi);

% Process the ROI for various offset conditions so that 0 is the background and 1 is the target
idx = find(roi.img > 0);
[idx_i, idx_j, idx_k] = ind2sub(size(roi.img), idx);
inten_list = double(t1.img(idx));

%% Histogram based features

% Uniformity of distribution of positive gray-level voxel values (UPP)
hist_bin_center = -1024:3071;
hist1 = hist(inten_list(:), hist_bin_center);
hist1 = hist1./sum(hist1);

hist1_sub = hist1(1026:end);
hist1_sub2 = hist1_sub./sum(hist1_sub);
UPP_val_4096 = sum(hist1_sub2.^2)

% Percentile
percentile_histogram = prctile(inten_list,[2.5 25 50 75 97.5])

%% Intensity-size zone features [1]. This requires a separate function rad_ISZ (provided separately)

figure_path_pat = strcat('path'); %Figure save path

feature_ISZ = rad_ISZ(t1,roi,pat_num,figure_path_pat,'CT',128); %isz_features = [size_zone_variability_ISZ, intensity_zone_variability_ISZ];

%% SHAPE features. This requires a separate function rad_SHAPE (provided separately)

% Convexity
feature_SHAPE_ts = rad_SHAPE_ts(roi,pat_num,figure_path_pat,'SHAPE');

% Volume
resol_x = t1.hdr.dime.pixdim(2); resol_y = t1.hdr.dime.pixdim(3); resol_z = t1.hdr.dime.pixdim(4);
D_resol=(resol_x*resol_y*resol_z);
Volume_val = length(inten_list)*D_resol;

% Density [2]
mean_val = mean(inten_list );

Density_val = Volume_val*(mean_val+1000);

% Mass [3]
Mass_val = Density_val*Volume_val

%% Save all features (.xls, .mat)

save(strcat('radiomics',pat_num))

val=[percentile_histogram, UPP_val_4096, feature_SHAPE_ts, Density_val, Mass_val, feature_ISZ];

xlswrite(strcat('pat_',pat_num,'_radiomics.xlsx'), val, 1, 'A2');
